# Supplementary material for: Inorganic sulfur fixation via a new homocysteine synthase allows yeast cells to cooperatively compensate for methionine auxotrophy
Source: PLoS Biol. 2022 Dec 1;20(12):e3001912. doi: 10.1371/journal.pbio.3001912 (PMC9757880; doi:10.1371/journal.pbio.3001912)
Supplement: S1 Table — (XLSX) [file pbio.3001912.s001.xlsx]

## Sheet: Sheet1
Name	Original source	Background	Medium	Experiment
Prototroph (wild-type)	Yu et al., 2022	HIS3,LEU2,URA3,MET17	SM	1 (B, C), S1 (A, C, E)
met17∆ (prototrophic)	Yu et al., 2022	HIS3,LEU2,URA3,met17∆	SM+Methionine	1 (B, C), 2 (A, C, D, E, F), S1 (A, C, D, E)
SeMeCo	Campbell et al., 2015	pHIS3,pLEU2,pURA3,pMET17	SM	1 (D), S1 (F)
pMET17:CFP	Yu et al., 2022	HIS3,LEU2,URA3, pMET17:CFP	SM	1 (E,F)
met1∆	Mulleder et al., 2012	pHLUM,met1∆	SM	1 (C)
met3∆	Mulleder et al., 2012	pHLUM,met3∆	SM	1 (C)
met5∆	Mulleder et al., 2012	pHLUM,met5∆	SM	1 (C)
met7∆	Mulleder et al., 2012	pHLUM,met7∆	SM	1 (C)
met13∆	Mulleder et al., 2012	pHLUM,met7∆	SM	1 (C)
arg1∆	Mulleder et al., 2012	pHLUM,arg1∆	SM	S1 (E)
arg2∆	Mulleder et al., 2012	pHLUM,arg2∆	SM	S1 (E)
arg4∆	Mulleder et al., 2012	pHLUM,arg4∆	SM	S1 (E)
arg5,6∆	Mulleder et al., 2012	pHLUM,arg5,6∆	SM	S1 (E)
arg8∆	Mulleder et al., 2012	pHLUM,arg8∆	SM	S1 (E)
his1∆	Mulleder et al., 2012	pHLUM,his1∆	SM	S1 (E)
his4∆	Mulleder et al., 2012	pHLUM,his4∆	SM	S1 (E)
his6∆	Mulleder et al., 2012	pHLUM,his6∆	SM	S1 (E)
lys1∆	Mulleder et al., 2012	pHLUM,lys1∆	SM	S1 (E)
lys4∆	Mulleder et al., 2012	pHLUM,lys4∆	SM	S1 (E)
lys9∆	Mulleder et al., 2012	pHLUM,lys9∆	SM	S1 (E)
lys12∆	Mulleder et al., 2012	pHLUM,lys12∆	SM	S1 (E)
trp2∆	Mulleder et al., 2012	pHLUM,trp2∆	SM	S1 (E)
trp4∆	Mulleder et al., 2012	pHLUM,trp4∆	SM	S1 (E)
trp5∆	Mulleder et al., 2012	pHLUM,trp5∆	SM	S1 (E)
aro1∆	Mulleder et al., 2012	pHLUM,aro1∆	SM	S1 (E)
aro2∆	Mulleder et al., 2012	pHLUM,aro2∆	SM	S1 (E)
aro7∆	Mulleder et al., 2012	pHLUM,aro7∆	SM	S1 (E)
met17∆ (auxotrophic)	Winzler et al., 1999	his3∆,leu2∆,ura3∆,met17∆	SM+HLUM	3 (A, G, H), S3 (C)
met6∆	Winzler et al., 1999	his3∆,leu2∆,ura3∆,met17∆,met6∆	SM+HLUM	3 (A)
met2∆	Winzler et al., 1999	his3∆,leu2∆,ura3∆,met17∆,met2∆	SM+HLUM	3 (A)
str2∆	Winzler et al., 1999	his3∆,leu2∆,ura3∆,met17∆,str2∆	SM+HLUM	3 (A, C, G, H)
str3∆	Winzler et al., 1999	his3∆,leu2∆,ura3∆,met17∆,str3∆	SM+HLUM	3 (A)
YLL058W∆/hsu1∆ (auxotrophic)	Winzler et al., 1999	his3∆,leu2∆,ura3∆,met17∆,hsu1∆	SM+HLUM	3 (A, C, G, H)
cys3∆	Winzler et al., 1999	his3∆,leu2∆,ura3∆,met17∆,cys3∆	SM+HLUM	S2 (C)
sul1∆	Winzler et al., 1999	his3∆,leu2∆,ura3∆,met17∆,sul1∆	SM+HLUM	S2 (C)
sul2∆	Winzler et al., 1999	his3∆,leu2∆,ura3∆,met17∆,sul2∆	SM+HLUM	S2 (C)
met3∆ (auxotrophic)	Winzler et al., 1999	his3∆,leu2∆,ura3∆,met17∆,met3∆	SM+HLUM	S2 (C)
met5∆ (auxotrophic)	Winzler et al., 1999	his3∆,leu2∆,ura3∆,met17∆,met5∆	SM+HLUM	S2 (C)
met14∆	Winzler et al., 1999	his3∆,leu2∆,ura3∆,met17∆,met14∆	SM+HLUM	S2 (C)
met10∆	Winzler et al., 1999	his3∆,leu2∆,ura3∆,met17∆,met10∆	SM+HLUM	S2 (C)
irc7∆	Winzler et al., 1999	his3∆,leu2∆,ura3∆,met17∆,irc7∆	SM+HLUM	S2 (D)
YML082W∆	Winzler et al., 1999	his3∆,leu2∆,ura3∆,met17∆,YML082C∆	SM+HLUM	S2 (D)
YHR112C∆	Winzler et al., 1999	his3∆,leu2∆,ura3∆,met17∆,YHR112C∆	SM+HLUM	S2 (D)
HSU1-GFP (auxotrophic)	Huh et al., 2003	leu2∆,ura3∆,met17∆,HSU1-GFP::HisMX6	SM+LUM	S3 (A, B)
MET6-GFP	Huh et al., 2003	leu2∆,ura3∆,met17∆,MET6-GFP::HisMX6	SM+LUM	S3 (B)
HSU1-GFP (prototrophic)	Huh et al., 2003	pLUM, HSU1-GFP::HisMX6	SM	4 (B)
his3∆	Winzler et al., 1999	pHLUM,his3∆	SM	4 (C, E)
YLL058W∆/hsu1∆ (prototrophic)	Mulleder et al., 2012	pHLUM,hsu1∆	SM	4 (C, E)
pHLUM	Mulleder et al., 2012	pHLUM	SM	4 (C, E)
*'p' indicates complementation with plasmid
** 'pHLUM' abbreviates for plasmid containing HIS3,LEU2,URA3,MET17
