# Supplementary material for: Inorganic sulfur fixation via a new homocysteine synthase allows yeast cells to cooperatively compensate for methionine auxotrophy
Source: PLoS Biol. 2022 Dec 1;20(12):e3001912. doi: 10.1371/journal.pbio.3001912 (PMC9757880; doi:10.1371/journal.pbio.3001912)
Supplement: S2 Table — (XLSX) [file pbio.3001912.s002.xlsx]

## Sheet: Sheet1
ORF	Alias	SGD description	UNIPROT entry	Growth of deletion mutant under NaHS in met17∆ background
YLR303W	CYSD/MET17	O-acetyl homoserine-O-acetyl serine sulfhydrylase; required for methionine and cysteine biosynthesis.	Homocysteine/cysteine synthase, catalyzes the conversion of O-acetyl-L-homoserine (OAH) into homocysteine in the methionine biosynthesis pathway. Also catalyzes the conversion of O-acetylserine (OAS) into cysteine, the last step in the cysteine biosynthesis pathway. However, it seems that in S.cerevisiae cysteine biosynthesis occurs exclusively through the cystathionine pathway and not via direct…	Yes
YAL012W	CYS3	Cystathionine gamma-lyase; catalyzes one of the two reactions involved in the transsulfuration pathway that yields cysteine from homocysteine with the intermediary formation of cystathionine; protein abundance increases in response to DNA replication stress.	Cystathionine gamma-lyase, catalyzes the production of cysteine from cystathionine in the reverse transsulfuration pathway for the biosynthesis of sulfur-containing amino acids cysteine and methionine. In this pathway, homocysteine sulfur is converted to cysteine sulfur (Probable). Also has cystathionine beta-lyase and cystathionine gamma-synthase activities in vitro. Cystathionine beta-lyase may…	Yes (delayed)
YJR130C	MET7/STR2	Cystathionine gamma-synthase, converts cysteine into cystathionine; STR2 has a paralog, YML082W, that arose from the whole genome duplication.	Cystathionine gamma-synthase, Catalyzes the formation of L-cystathionine from O-succinyl-L-homoserine (OSHS) and L-cysteine, via a gamma-replacement reaction. In the absence of thiol, catalyzes gamma-elimination to form 2-oxobutanoate, succinate and ammonia.	Yes (delayed)
YGL184C	STR3	Peroxisomal cystathionine beta-lyase; converts cystathionine into homocysteine; may be redox regulated by Gto1p; involved in the release of the aromatic thiol 3-mercaptohexanol during wine fermentation	Cystathionine beta-lyase.	Yes (delayed)
YFR055W	METC/IRC7	Cysteine desulphydrase, enables growth on cysteine as nitrogen source; involved in the production of thiols; null mutant displays increased levels of spontaneous Rad52p foci; expression induced by nitrogen limitation in a GLN3, GAT1-dependent manner and by copper levels in a Mac1-dependent manner.	Putative cystathionine beta-lyase.	Yes
YML082W	METX	Putative protein predicted to have carbon-sulfur lyase activity; transcriptionally regulated by Upc2p via an upstream sterol response element; green fluorescent protein (GFP)-fusion protein localizes to the nucleus and the cytoplasm; not an essential gene; YML082W has a paralog, STR2, that arose from the whole genome duplication.	Putative cystathionine gamma-synthase; catalyzes the formation of L-cystathionine from O-succinyl-L-homoserine (OSHS) and L-cysteine, via a gamma-replacement reaction. In the absence of thiol, catalyzes gamma-elimination to form 2-oxobutanoate, succinate and ammonia.	Yes
YHR112C	YHR2	Protein of unknown function; localizes to the cytoplasm and nucleus; overexpression affects protein trafficking through the endocytic pathway.	Uncharacterized trans-sulfuration enzyme.	Yes (delayed)
YLL058W	METW/HSU1	Protein of unknown function, affects S-methylmethionine metabolism; has similarity to Str2p, which is a cystathionine gamma-synthase important in sulfur metabolism; HSU1 is not an essential gene.	Putative cystathionine gamma-synthase.	No
