# Supplementary material for: Inorganic sulfur fixation via a new homocysteine synthase allows yeast cells to cooperatively compensate for methionine auxotrophy
Source: PLoS Biol. 2022 Dec 1;20(12):e3001912. doi: 10.1371/journal.pbio.3001912 (PMC9757880; doi:10.1371/journal.pbio.3001912)
Supplement: S3 Table — (XLSX) [file pbio.3001912.s003.xlsx]

## Sheet: Sheet1
Name	Purpose	Sequence
CHK	Hsu1-GFP coding sequence check	CTTCAGGAGCGCTAATTTCG
F2CHK	Hsu1-GFP coding sequence check	AACCCGGGGATCCGTCGACC
GFP-F	Hsu1-GFP coding sequence check	GGTCCTTCTTGAGTTTGTAAC
GFP-R	Hsu1-GFP coding sequence check	CCATCTAATTCAACAAGAATTGGGACAAC
pHybLex	Hsu1-GFP coding sequence check	GAGTCACTTTAAAATTTGTATACAC
Met17_Fwd_R1	Coding sequence PCR	ATGCCATCTCATTTCGATACTGTTCA
Met17_Rv_R1	Coding sequence PCR	TCATGGTTTTTGGCCAGCGAAAACAG
Hsu1_Fwd_R1	Coding sequence PCR	ATGACGGAAATTGAATTTGGGCAACC
Hsu1_Rv_R1	Coding sequence PCR	CATGAGTGTTTGGAGCCTCTGCTTT
Str2_Fwd_R1	Coding sequence PCR	ATGATATCTAGAACCATTGGTGAATC
Str2_Rv_R1	Coding sequence PCR	TTATTCCCCTAAAGCTTTCTCAATGG
Met17_Fwd_R2	Nested PCR, LIC cloning	TACTTCCAATCCATGATGCCATCTCATTTCGATACTGTTCA
Met17_Rv_R2	Nested PCR, LIC cloning	TATCCACCTTTACTGTCATGGTTTTTGGCCAGCGAAAACAG
Hsu1_Fwd_R2	Nested PCR, LIC cloning	TACTTCCAATCCATGATGACGGAAATTGAATTTGGGCAACC
Hsu1_Rv_R2	Nested PCR, LIC cloning	TATCCACCTTTACTGTCATGAGTGTTTGGAGCCTCTGCTTT
Str2_Fwd_R2	Nested PCR, LIC cloning	TACTTCCAATCCATGATGATATCTAGAACCATTGGTGAATC
Str2_Rv_R2	Nested PCR, LIC cloning	TATCCACCTTTACTGTTATTCCCCTAAAGCTTTCTCAATGG
