# Supplementary material for: Inorganic sulfur fixation via a new homocysteine synthase allows yeast cells to cooperatively compensate for methionine auxotrophy
Source: PLoS Biol. 2022 Dec 1;20(12):e3001912. doi: 10.1371/journal.pbio.3001912 (PMC9757880; doi:10.1371/journal.pbio.3001912)
Supplement: S4 Table — (XLSX) [file pbio.3001912.s004.xlsx]

## Sheet: Sheet2
Species	Taxonomic Group	TaxID
Drosophila_melanogaster	Anamalia	7227
Saccharomyces_cerevisiae	S. cerevisiae	4932
Wickerhamomyces_anomalus_NRRL_Y-366-8	Ascomycota	683960
Torulaspora_delbrueckii	Ascomycota	4950
Debaryomyces_hansenii_CBS767	Ascomycota	294592
Chlamydomonas_reinhardtii	Plantae	3055
Coprinopsis_cinerea	Other Fungi	5346
Mus_musculus	Anamalia	10090
Yarrowia_lipolytica_CLIB122	Ascomycota	284591
Lachancea_thermotolerans_CBS_6340	Ascomycota	559295
Zygosaccharomyces_rouxii	Ascomycota	4956
Escherichia_coli	Bacteria	562
Candida_albicans_SC5314	Ascomycota	237561
Cryptococcus_neoformans_var._neoformans_JEC21	Other Fungi	214684
Homo_sapiens	Anamalia	9606
Kluyveromyces_marxianus_DMKU3-1042	Ascomycota	1003335
Komagataella_pastoris	Ascomycota	4992
Caenorhabditis_elegans	Anamalia	6239
Arabidopsis_thaliana	Plantae	3702
Naumovozyma_castellii_CBS_4309	Ascomycota	1064592
Saccharomyces_paradoxus	Ascomycota	27291
Schizosaccharomyces_pombe	Ascomycota	4932
Danio_rerio	Anamalia	7955
Eremothecium_gossypii_ATCC_10895	Ascomycota	284811
Salpingoeca_rosetta	Choanoflagellata	946362
Yarrowia_lipolytica	Ascomycota	4952
